# Supplementary material for: Renal and major clinical outcomes and their determinants after nephrectomy in patients with pre-existing chronic kidney disease: A retrospective cohort study
Source: PLoS One. 2024 May 2;19(5):e0300367. doi: 10.1371/journal.pone.0300367 (PMC11065299; doi:10.1371/journal.pone.0300367)
Supplement: S1 Dataset — (XLSX) [file pone.0300367.s005.xlsx]

## Sheet: Data-analyse
sex	age	lenght	weight	bmi	asa	smoking	alcohol	diabetes	hypertension	HF-rEF	stroke	coronar disease	LEAD	cardiovascular disease	OSA	Respiratory failure	solitary kidney	nephrology follow-up	SCr	GFR	gfr_equation	CKD	type	surgery	convert-to-open	tumor-length_pathology	tumeur-length_CT	side-left(g)-right(d)	number	uni-bilateral	anesth_time_intub	time_anest	isch-time_anest	time_surgery	isch-cold(f)-warm(c)	isch-time_surg	blood-loss_anest	blood-loss_surgeon	transfusion-intra	NAD_anest	complication-intra	clavien_intra	transfusion_post	complication-post	clavien_post	revision-surg	margin	pathology	fuhrman
1	79	172	63	21.3	2	0	0	0	0	0	0	0	0	0	0	0	0	0	125	49	ckd-epi	3	np	npl	0	50	57	g	1	uni	207	153	23	165	c	28	250	250	0	0	0		0	0		0	0	crcc	4
0	68	173	70	23.39	3	0	0	1	1	0	0	0	0	0	0	0	1	0	93	54	ckd-epi	3	np	npo	0	36	44	d	1	uni		182	36		c	37		1100	3	1	1	4	0	0		0	0	crcc	3
1	79	172	72	24.34	2	0	0	0	1	0	0	0	0	0	0	0	0	0	114	52	ckd-epi	3	np	npo	0	68	83	g	1	uni	266	222	20		c	21	1300	1200	2	1	1	4	2	0		0	1	crcc	3
1	65	178	68	21.46	2	0	0	1	1	0	0	0	0	0	0	0	0	0	115	57	ckd-epi	3	np	npo	0	47		g	1	uni	314	239	39	202	c	38	2200		0	1	0		2	1	3	1	0	crcc	3
1	57	176	71	22.86	1	0	0	0	0	0	0	0	0	0	0	0	1	1	65	102	ckd-epi	1	np	npo	0	90	83	d	1	uni	500	430	187	325	f		1000		0	1	0		0	1	2	0	0	crcc	3
1	68	176	87	28.09	3	0	0	0	0	0	0	0	0	0	0	0	0	0	116	55	ckd-epi	3	np	npl	0	70	60	d	1	uni	315	282	30	223	c	31	900		0	1	0		0	0		0	0	ccr-chromo
0	74	157	104	42.19	3	0	0	1	1	0	0	0	0	0	0	0	0	0	84	59	ckd-epi	3	np	npl	0	53	50	d	1	uni	328	255	24	249	c	20	0		0	0	0		0	0		0	0	crcc	2
0	77	175	84	27.43	2	0	0	1	1	0	0	0	0	0	0	0	0	0	104	59	ckd-epi	3	np	npl	0	46	50	g	1	uni	244	194	19	262	c		650		0	0	0		0	0		0	1	crcc	3
1	93	172	74	25.01	3	0	0	0	0	0	0	0	0	0	0	0	0	1	164	31	ckd-epi	3.5	nt	ntl	1		110	g	1	uni	303	251	NA	255	NA	NA	425	400	4	1	1	4	0	0		0	0	crcc	4
1	80	160	55	21.48	3	1	0	1	1	0	0	0	0	0	0	0	0	0	109	55	ckd-epi	3	np	npl	0	22	20	d	1	uni	258	196	26	200	c	25	200		0	0	0		0	0		0	1	onco
1	71	170	94	32.53	3	0	0	0	0	0	0	0	0	0	0	0	0		272	21	ckd-epi	4	nt	nto	0	150		d	1	uni		380	NA		NA	NA	4400		11	1	1	5	0	0		0	0	crcc	4
1	82	169	73	25.56	3	0	0	0	1	0	0	0	0	0	0	0	1	0	117	50	mdrd	3	np	npo	0	41	40	g	1	uni	159	113	0	225	0	0	630		0	0	0		0	1	5	0	1	crcc	3
0	67	164	53	19.71	2	0	0	0	0	0	0	0	0	0	0	0	0	0	102	49	ckd-epi	3	nt	nto	0	55		d	1	uni	167	127	NA	266	NA	NA	170		0	0	0		0	0		0	0	crcc	4
0	84	155	70	29.14	3	0	0	0	1	1	0	0	0	ic	0	0	0	0	103	43	ckd-epi	3.5	np	npo	0	100	80	g	1	uni	319	263	29	268	c	29	780		1	1	0		0	0		0	0	crcc	3
1	74	158	79	31.65	3	0	0	0	1	1	1	1	0	1	0	0	0	1	117	53	ckd-epi	3	np	npo	0	130	140	d	2	uni	269	225	22	206	c	22	910		2	0	0		0	0		0	0	ctp	2
1	69	175	81	26.45	3	0	0	1	1	0	0	0	0	0	0	0	0	0	109	59	ckd-epi	3	nt	nto	0	48		d	1	uni	359	284	NA	288	NA	NA	2100	2000	2	0	0		0	0		0	0	crcc	3
1	78	172	80	27.04	2	0	0	0	0	0	0	0	0	0	0	0	0	0	144	40	ckd-epi	3.5	nt	ntl	0		8	d	2	uni	292	256	NA	210	NA	NA	100	200	0	0	0		0	0		0	0	cuhgi
1	64	160	57	22.27	3	0	0	1	0	0	0	0	0	0	0	0	0	0	113	59	mdrd	3	nt	nto	0			g	1	uni	254	186	NA	198	NA	NA	100	200	0	0	0		0	0		0	0	cuhgi
0	80	164	65	24.17	3	0	0	0	0	0	1	0	0	1	0	0	0	0	81	59	ckd-epi	3	nt	ntl	0		20	g	1	uni	365	282	NA	282	NA	NA	400		0	0	0		0	0		0	0	cuhgi
1	78	181	96	29.3	3	0	0	0	1	0	0	1	0	1	0	0	0	0	113	53	ckd-epi	3	np	npo	0		60	d	1	uni	336	253	18	261	c		800		0	0	0		0	0		0	0	crcc	3
0	53	169	58	20.31	2	1	0	0	0	0	0	0	0	0	0	0	0	0	127	40	ckd-epi	3.5	np	npo	0	7	14	d	1	uni	208	145	4	155	c	5	640		0	0	0		0	1	3	1	0	crcc	2
1	56	175	135	44.08	3	0	0	1	1	0	0	0	0	0	0	0	0	0	136	50	ckd-epi	3	nt	ntl	0		40	g	1	uni	355	299	NA	298	NA	NA	122		0	0	0		0	0		0	0	benigne
0	59	150	41	18.22	2	0	0	0	1	0	0	0	0	0	0	0	0	0	97	55	ckd-epi	3	nt	ntl	0	49	48	g	1	uni	204	114	NA	113	NA	NA	0		0	0	0		0	0		0	0	onco
1	81	171	67	22.91	2	0	0	0	0	0	0	0	0	0	0	0	0	0	129	44	ckd-epi	3.5	nt	nto	0	48		g	1	uni	318	265	NA	264	NA	NA	290		2	0	0		0	0		0	1	cuhgi
1	73	165	50	18.37	3	1	0	0	1	0	0	0	0	0	0	0	0	0	114	54	ckd-epi	3	nt	nto	0	100		g	1	uni	393	328	NA	325	NA	NA	4500	4500	11	1	1	4	0	0		0	0	crcc	3
1	62	180	74	22.84	2	1	0	0	0	0	0	0	0	0	0	0	0	0	129	51	ckd-epi	3	nt	nto	0	20		d	1	uni	437	400	NA	282	NA	NA	1195		4	0	1	3	0	1	2	0	0	cuhgi
1	53	168	106	37.56	2	0	0	1	0	0	0	0	0	0	0	0	0		158	42	ckd-epi	3.5	np	npo	0	58	60	g	1	uni	222	135	0		0	0	60		0	0	0		0	0		0	0	crcc	2
0	70	155	55	22.89	3	0	0	0	1	0	0	0	0	0	0	0	0	0	126	37	ckd-epi	3.5	np	npo	0	100	100	g	1	uni	277	210	41	180	f	40	770	500	0	0	0		0	1	2	0	0	crcc	3
1	71	176	72	23.24	3	0	0	0	0	0	0	1	1	1	1	0	0		137	45	ckd-epi	3	nt	nto	0	80		d	1	uni	379	314	NA		NA	NA	1150		0	0	0		0	1	2	0	1	cuhgi
1	81	172	85	28.73	3	0	0	1	1	0	0	1	1	1	0	0	0	0	113	52	ckd-epi	3	nt	nto	0	55	80	g	1	uni	193	149	NA		NA	NA	2000	1600	2	0	0		0	1	2	0	0	crcc	3
0	84	153	60	25.56	2	0	0	0	1	0	0	0	0	0	0	0	1		132	32	ckd-epi	3.5	np	npo	0	50	35	d	1	uni	211	190	0		0	0	235		0	0	0		0	1	3	1	0	crcc	3
1	58	176	97	25.56	3	0	0	1	1	0	1	0	0	1	1	0	1	1	203	30	ckd-epi	3.5	np	npo	0	50	50	d	3	uni	379	352	0		0	0	925		0	0	0		4	1	3	1	0	crcc	2
1	62	180	79	24.38	2	1	1	1	1	0	0	0	0	0	0	0	0	0	115	59	ckd-epi	3	np	npl	0	56	50	d	1	uni	396	342	32		c	31	750	700	0	0	0		0	0		0	1	ctp	3
1	71	172	86	29.07	3	0	0	1	1	0	0	1	0	1	0	0	0	0	116	54	mdrd	3	nt	nto	0	110	110	g	1	uni	214	161	NA		NA	NA	450		2	1	1	4	0	1	2	0	0	ctp	2
0	80	172	82	27.72	2	0	0	0	1	0	0	0	0	0	0	0	0	0	110	54	ckd-epi	3	nt	nto	0			d	1	uni	284	227	NA		NA	NA	360		0	0	0		0	1	2	0	0	cuhgi
0	56	165	60	25.56	2	0	0	0	1	0	0	0	0	0	0	0	1	1	65	92		1	np	npo	0	13	18	d	1	uni	180	133	0		0	0	200		0	0	0		0	0		0	0	ccr-chromo
1	54	170	61	21.11	3	0	0	0	0	0	0	0	0	0	0	1	0	0	127	55	ckd-epi	3	np	npo	0	45	50	d	1	uni	278	236	22	222	c	22	915		0	0	0		2	0		0	0	crcc	2
0	68	174	88	29.07	3	0	0	1	1	0	0	0	1	1	0	0	0	1		19		4	nt	ntl	0	50	60	g	1	uni	368	225	NA	193	NA	NA	100		0	0	0		0	0		0	0	crcc	4
1	85	167	84	30.12	3	0	0	0	0	0	0	0	0	0	0	0	0	1	163	33	ckd-epi	3.5	nt	nto	0	50	50	d	1	uni	364	269	NA	321	NA	NA	3200		6	0	1		0	1	4	0	0	crcc	3
0	64	165	103	37.83	2	0	0	1	1	0	0	0	0	0	0	0	0	0	110	46	ckd-epi	3	np	npo	0	18	14	d	2	uni	256	199	0	215	0	0	760	700	0	0	0		0	0		0	0	ctp	3
0	53	158	78	25.56	3	0	0	1	1	0	0	0	0	0	0	0	1	1	89	64	ckd-epi	2	np	npo	0	13	27	d	1	uni	336	168	9	276	c	9	745		0	0	0		0	0		0		crcc	2
1	72	176	76	24.54	1	0	0	0	1	0	0	0	0	sas	1	0	0	1	353	16	mdrd	4	nt	nto	0			g	1	uni		453	NA		NA	NA	3400		5	1	1	4	3	0		0	0	cuhgi
0	85	160	85	33.2		0	0	1	1	0	0	0	0	0	0	0	0	0	96	48	mdrd	3	np	npo	0	75	73	d	1	uni			0		0	0	150		0	0	0		0	0		0	0	ctp	3
1	71	170	69	23.88		0	1	0	0	0	0	1	0	1	0	0	0	0	144	45	mdrd	3	nt	ntl	0	70		d	1	uni			NA		NA	NA	150		1	0	0		0	0		0	0	cuhgi
0	70	155	72	25.56		0	0	0	1	0	0	0	0	0	0	0	1	1	237	19	mdrd	4	np	npl	1	40	54	d	1	uni					c	45	200		2	0	1	3	0	0		0	0	crcc	3
1	85	165	79	29.02	2	0	0	1	1	0	0	1	0	1	0	0	0	1	143	43	mdrd	3.5	nt	ntl	0		38	g	1	uni			NA		NA	NA			0	0	0		0	0		0	0	cuhgi
1	82	170	82	25.56		0	0	0	1	0	0	0	0	0	0	0	1	0	129	49	mdrd	3	np	npo	0	60	65	d	1	uni			19		c		1900	2000	3	0	0		0	1	2	0	1	crcc	3
1	54	176	93	30.02		0	0	0	1	0	0	0	0	0	0	0	0	0	139	49	mdrd	3	np	npl	0	25	20	d	1	uni					c	20		0	0	0	0		0	0		0	1	ccr-chromo	2
1	65	176	82	26.47	2	0	0	0	0	0	0	0	0	0	0	0	0	0	115	59	mdrd	3	nt	nto	0	45		d	1	uni	230	189	NA		NA	NA	250		0	0	0		0	1	2	0	0	crcc	3
1	75	183	85	25.38	2	0	0	0	1	0	0	0	0	0	0	0	0	0	124	49	ckd-epi	3	nt	nto	0	115	107	g	1	uni	357	293	NA	242	NA	NA	800		2	0	0		0	0		0	1	crcc
1	73	170	73	25.26	2	0	0	1	1	0	0	0	0	0	0	0	0	0	129	47	ckd-epi	3	np	npr	0	18	30	g	1	uni	212	105	0	93	0	0	150	100	0	0	0		0	0		0	0	crcc	3
1	78	174	93	30.72	3	1	0	0	0	0	0	0	0	0	0	0	0	1	205	26	ckd-epi	4	nt	ntl	1	40		g	1	uni	344	291	NA	290	NA	NA	200		0	0	1	3	0	0		0	0	cuhgi
0	80	168	66	23.38	2	0	0	0	0	0	0	0	0	0	0	0	0	0	86	55	ckd-epi	3	nt	nto	0		105	d	1	uni			NA	120	NA	NA			0	0	0		0	0		0	0	onco
1	77	187	90	25.74	2	0	0	0	1	0	0	0	0	sas	1	0	0	0	117	51	ckd-epi	3	nt	ntr	1	49	56	d	1	uni			NA	221	NA	NA			0	0	1	3	0	0		0	0	ctp	2
1	74	180	103	31.79	3	0	0	1	0	1	0	0	0	ic	0	0	0	1	256	20	ckd-epi	4	nt	nto	0		85	d	1	uni			NA	120	NA	NA			0	0	0		0	1	2	0	0	crcc	2
0	71	170	83	28.72	3	0	0	1	1	0	0	0	0	0	0	0	0	0	136	34	ckd-epi	3.5	np	npr	1		22	g	1	uni	178	129	0	132	0	0	10		0	0	1	3	0	0		0	0	onco
1	68	176	73	23.57	1	0	0	0	1	0	0	0	0	0	0	0	0	0	108	59	ckd-epi	3	np	npo	0			g	1	uni	232	192	21	180	c		350		0	0	0		0	0		0	0	onco
0	78	164	65	24.17	2	0	0	0	1	0	0	0	0	0	0	0	0	0	116	38	ckd-epi	3.5	nt	nto	0		90	g	1	uni	185	148	NA	150	NA	NA	350		2	1	0		0	0		0	1	crcc	4
0	67	168	82	29.05	2	0	0	1	0	0	0	0	0	0	0	0	0	0	124	39	ckd-epi	3.5	np	npo	0	52	36	d	1	uni				120	c	15			0	0	0		0	0		0	0	ctp
1	45	180	89	27.47	2	0	0	0	1	0	0	0	0	0	0	0	0	1	144	50	ckd-epi	3	np	npr	0	30	26	g	1	uni	265	209	32		c				0	0	0		0	0		0	0	ctp	3
0	70	158	70	28.04	3	0	0	1	1	0	1	0	0	1	0	0	0	0	100	49	ckd-epi	3	nt	ntl	0	30		g	1	uni			NA	230	NA	NA			0	0	0		0	0		0	1	cuhgi
1	74	172	70	23.66	2	0	0	0	0	0	0	0	0	0	0	0	0	0	114	54	ckd-epi	3	np	npr	0	20	24	d	1	uni				190	c	20			0	0	0		0	0		0	0	crcc
0	78	165	75	25.56	2	0	0	0	1	0	0	0	0	0	0	0	1	1	104	44	ckd-epi	3.5	np	npo	0	59	60	d	1	uni	191	153	23	210	c	18	400		0	0	0		0	1	4	1	0	crcc	3
1	82	160	62	24.22	2	0	0	0	1	0	0	0	0	0	0	0	0	0	123	47	ckd-epi	3	np	npr	0	30	26	d	1	uni	206	163	0		0	0	300		0	0	0		0	0		0	0	onco
0	65	154	83	35	2	0	0	0	1	0	0	0	0	0	0	0	0	1	207	21	ckd-epi	4	np	npr	0	55	52	g	2	bi	245	183	22	179	c	18			0	1	0		0	0		0	1	ccr-chromo
0	76	170	79	27.34	2	0	0	0	0	0	0	0	0	0	0	0	0	0	83	59	ckd-epi	3	nt	ntl	0			g	1	uni			NA	394	NA	NA			0	0	0		0	0		0	0
0	81	166	83	30.12	2	0	0	0	1	0	0	0	0	sas	1	0	0		92	50	ckd-epi	3	np	npr	0	45	47	g	1	uni				247	c	20		500	0	0	0		0	0		0	0	onco
1	66	181	89	27.17	2	1	0	1	1	0	0	0	1	1	1	0	0		130	49	ckd-epi	3	np	npr	0	35	30	d	1	uni				182	c	28			0	0	0		0	0		0	0	ctp	3
1	63	170	78	26.99	2	0	0	0	0	0	0	0	0	0	0	0	0	0	121	54	ckd-epi	3	np	npo	0	39	48	d	1	uni	298	272	18	254	c	17	450		0	0	0		0	1	4	0	0	crcc	2
1	76	178	78	24.62	2	0	0	0	1	0	0	0	0	0	0	0	0	0	112	55	ckd-epi	3	np	npr	0	17	13	g	1	uni	221	170	18	120	c	15	50		0	0	0		0	0		0	0	ccr-chromo
0	74	162	63	24.01	2	0	0	0	1	0	0	0	0	0	0	0	0	0	92	53	ckd-epi	3	nt	ntr	0	60	50	g	1	uni	232	189	NA	180	NA	NA	20		0	0	0		0	0		0	0	crcc	3
1	58	176	120	25.56	3	0	0	1	1	0	0	0	0	sas	1	0	1	1	140	47	ckd-epi	3	np	npr	0		27	d	1	uni	339	201	0	217	0	0	1400	1100	0	1	0		0	0	2	0	0	crcc	3
1	80	170	79	27.34	2	0	0	0	1	0	0	0	0	0	0	0	0	0	119	49	ckd-epi	3	np	npr	0	30		g	1	uni				218	c				0	0	0		0	0		0	0	crcc	2
1	85	163	64	24.09	3	0	0	0	1	0	0	0	1	1	0	0	0	0	103	57	ckd-epi	3	nt	ntr	0			d	1	uni	293	199	NA	194	NA	NA			0	0	0		0	1	2	0		cuhgi
0	78	157	51	20.69	2	0	0	0	0	0	0	0	0	0	0	0	0	0	83	58	ckd-epi	3	nt	nto	0	105		g	1	uni	263	183	NA	224	NA	NA	650		2	0	0		0	0		0	0	crcc	3
1	74	167	85	25.56	3	0	0	0	1	0	0	0	0	0	0	0	1	1	221	24	ckd-epi	4	np	npo	0	41	26	d	3	uni				281	c	16			0	0	0		2	1	4	1	0	crcc	2
0	55	164	58	21.57	1	0	0	0	0	0	0	0	0	0	0	0	0	0	95	58	ckd-epi	3	np	npo	0		36	d	1	uni	160	122	20	120	c	18	50		0	0	0		0	1	3	1	0	ctp	3
0	77	165	60	22.04	2	0	0	0	1	0	0	0	0	0	0	0	0	0	90	53	ckd-epi	3	nt	ntr	0			d	1	uni	149	112	NA	130	NA	NA	0		0	0	0		0	0		0	0	ctp	4
1	75	170	101	34.95	2	0	0	1	1	0	0	0	0	sas	1	0	0	1	108	57	ckd-epi	3	np	npo	0	42	46	g	1	uni	217	166	22	150	c	19	400		0	0	0		0	0		0	0	onco
0	72	164	88	32.72	3	0	0	1	1	0	0	0	0	0	0	0	0	1	144	31	ckd-epi	3.5	nt	nto	0	37		d	1	uni		173	NA	210	NA	NA	100	100	0	0	0		0	0		0	0	crcc
1	87	163	83	31.63	2	0	0	1	1	0	0	0	0	0	0	0	0	1	98	59	ckd-epi	3	nt	ntr	0			g	1	uni			NA	218	NA	NA		100	0	0	0		0	1	1	0	0	cuhgi
1	57	178	80	25.25	1	1	0	0	0	0	0	0	0	0	0	0	0	0	120	47	ckd-epi	3	nt	nto	0	68	100	g	1	uni	258	230	NA	180	NA	NA			0	0	0		0	0		0	0	crcc	3
1	65	177	65	20.75	2	0	0	0	0	0	0	0	0	0	0	0	0	1	139	45	ckd-epi	3	np	npr	0		28	d	1	uni	185	143	27	130	c	24	400		0	0	0		0	1	2	0	0	crcc	3
0	79	165	82	30.12	2	0	0	0	1	0	0	0	0	0	0	0	0	1	111	41	ckd-epi	3.5	np	npo	0	42	42	d	1	uni	166	125	15	120	c	14	200		0	0	0		0	1	1	0	0	crcc	3
1	59	171	82	28.04	2	0	0	0	1	0	0	0	0	0	0	0	0	0	121	56	ckd-epi	3	nt	nto	0	120	115	d	1	uni	183	155	NA	152	NA	NA	200		1	0	0		0	0		0	0	crcc	4
1	65	180	85	25.56	3	0	0	0	1	0	0	0	0	0	0	0	1	1	109	61	ckd-epi	2	np	npo	0	39	49	g	1	uni	229	162	14	150	c	12	150		0	0	0		0	0		0	0	crcc	3
1	75	177	73	23.3	3	0	0	0	1	0	0	0	0	0	0	0	0	0	139	42		3.5	nt	nto	0	75	76	g	1	uni	261	96	NA	180	NA	NA	350		2	0	0		0	0		0	0	ctp	4
0	58	162	58	25.56	2	0	0	0	1	0	0	0	0	0	0	0	1	1	88	62	ckd-epi	2	np	npo	0	16		d	5	uni	234	199	23	180	c	21	400		0	0	0		2	1	2	0	0	crcc	4
0	72	154	62	25.56	2	0	0	0	1	0	0	0	0	0	0	0	1	0	91	54	ckd-epi	3	np	npr	0	18	19	d	1	uni	220	176	0		0	0	200		0	0	0		0	0		0	0	crcc	3
1	65	165	65	23.88	3	0	0	1	1	1	0	1	0	1	0	0	0	1	127	51	ckd-epi	3	nt	nto	0	100	100	d	2	uni	255	187	NA	180	NA	NA	1000		2	1	1	4	1	1	1	0	0	crcc	3
1	62	170	90	31.14	2	0	0	1	1	0	0	0	0	0	0	0	0		148	43	ckd-epi	3.5	np	npr	0	26	46	d	1	uni	303	272	46	262	c	25	340		0	1	0		0	1	4	1	0	crcc	2
1	80	173	85	28.4	3	0	0	0	1	0	0	0	0	0	0	0	0	0	110	55	ckd-epi	3	np	npr	0	30	45	d	1	uni	275	238	24	222	c	24	100	100	0	0	0		0	0		0	1	crcc
0	72	174	93	30.72	2	0	0	1	1	0	0	0	0	0	0	0	0	0	110	58	ckd-epi	3	np	npr	0	35	37	g	1	uni	317	269	31	231	c	30	800		0	0	0		0	0		0	0	ccr-chromo
1	79	178	88	27.77	2	1	0	0	0	0	0	0	0	0	0	0	0	0	110	55	ckd-epi	3	nt	ntr	0	50	58	g	1	uni	232	192	NA	222	NA	NA			0	0	0		0	1	2	0	0	crcc	3
1	64	175	94	30.69	2	0	0	0	1	0	0	0	0	0	0	0	0	1	127	51	ckd-epi	3	np	npo	0	75	30	g	3	bi	271	229	18	228	c	16	900		0	0	0		0	1	1	0	0	onco
1	66	183	72	21.5	2	1	0	0	1	0	0	0	1	1	0	0	0	0	136	46	ckd-epi	3	np	npo	0	22	28	d	1	uni	199	159	8	180	c	8	50		0	0	0		0	0		0	0	crcc	3
1	68	173	60	20.05	2	0	0	0	0	1	0	0	0	ic	0	0	0		122	52	ckd-epi	3	np	npr	0	30	45	g	1	uni	202	155	25	214	c	25	350	400	0	0	0		0	0		0	1	ccr-chromo
0	70	155	61	25.39	2	0	0	0	1	0	0	0	0	0	0	0	0		109	44	ckd-epi	3.5	nt	nto	0	105	98	g	1	uni			NA	339	NA	NA			0	0	0		0	0		0	0	crcc	3
1	72	165	92	33.79	2	0	0	1	1	0	0	0	0	0	0	0	0		132	49	mdrd	3	np	npr	0	25	28	g	1	uni	248	208	15	208	c	12	100		0	0	0		0	0		0	0	crcc	3
0	46	165	80	25.56	2	1	0	0	1	0	0	0	0	0	0	0	1	1	76	81	ckd-epi	2	np	npo	0	43	40	d	1	uni	170	193	22	242	c	14	2300		1	0	0		1	1	3	1	0	crcc	3
1	69	166	98	25.56	2	0	0	0	1	0	0	0	0	0	0	0	1	1	100	66	ckd-epi	2	np	npo	0	27	14	g	3	uni	257	206	10	200	c	9	350		0	0	0		0	0		0	1	crcc	3
1	67	175	113	36.9	2	0	0	1	1	0	0	1	0	1	0	0	0	1	124	51	ckd-epi	3	np	npo	0	41	50	g	1	uni	170	129	9	257	c	8	600		0	0	0		0	0		0	0	crcc	2
1	74	174	84	27.75	2	0	0	0	1	0	0	0	0	0	0	0	0	0	138	43	ckd-epi	3.5	nt	nto	0	30	45	d	1	uni	142	102	NA		NA	NA	200		0	0	0		0	0		0	0	ctp	3
1	71	168	104	36.85	2	0	0	1	1	0	0	0	0	0	0	0	0	0	112	57	ckd-epi	3	np	npo	0	20	28	g	2	uni	420	314	22	39	c	21	750		0	0	0		0	1	2	0	0	ctp	3
1	72	165	78	28.65	1	0	0	0	1	0	0	0	0	0	0	0	0	0	125	49	ckd-epi	3	np	npo	0	30	38	d	1	uni	161	107	10	245	c	9	100		0	0	0		0	0		0	0	crcc	2
0	46	165	48	17.63	2	0	0	0	1	0	0	0	0	0	0	0	0	0	133	41	ckd-epi	3.5	np	npr	0	25	18	g	2	uni	225	199	0	224	0	0	100		0	0	0		0	0		0	1	ccr-chromo
1	64	165	87	31.96	3	0	0	1	1	1	1	0	0	1	0	0	0	1	165	37	ckd-epi	3.5	nt	ntl	0	40		d	1	uni			NA	310	NA	NA			0	1	0		0	1	4	0	0	cuhgi
0	84	158	60	24.04	2	0	0	0	0	1	0	0	0	ic	0	0	0	0	88	52	ckd-epi	3	nt	ntl	1		34	g	1	uni	231	186	NA	186	NA	NA			0	0	1	3	0	0		0	0	cuhgi
0	68	160	55	25.56	2	0	0	0	0	0	0	0	0	0	0	0	1	0	71	75	ckd-epi	2	np	npr	0		20	g	1	uni	210	163	0	162	0	0	0		0	0	0		0	0		0	0	crcc	2
1	65	175	90	29.39	2	0	0	1	1	0	0	0	0	sas	1	0	0	1	115	57	ckd-epi	3	np	npo	0	60	75	g	3	bi	241	215	24	248	c	19	850		2	0	0		1	0		0	1	crcc	3
1	65	175	88	28.74	2	0	0	1	1	0	0	0	0	sas	1	0	0	1	154	40	ckd-epi	3.5	nt	nto	0	91		d	2	uni		155	NA	206	NA	NA	350		1	0	0		0	0		0	0	crcc	4
1	70	175	78	25.47	2	0	0	0	1	0	0	0	0	0	0	0	0	0	142	43	ckd-epi	3.5	np	npr	0	30	25	d	1	uni	170	159	21	205	c	16	0		0	0	0		0	0		0	0	ccr-chromo
0	67	156	71	29.18	1	0	0	0	1	0	0	0	0	sas	1	0	0	0	92	55	ckd-epi	3	nt	nto	0	80	100	d	1	uni	188	155	NA	252	NA	NA	500		0	0	0		0	0		0	0	crcc	3
0	82	171	76	25.99	3	0	0	0	1	0	0	1	0	1	0	0	0	0	115	51	mdrd	3	np	npo	0		50	d	1	uni	290	241	13	214	c	13	1525		3	0	0		0	0		0	0	crcc	4
1	77	162	69	25.56	2	0	0	0	0	0	0	0	0	sas	1	0	1	1	125	48	ckd-epi	3	np	npo	0	44	45	d	1	uni	230	190	19	248	c	15	450		0	0	0		0	0		0	0	crcc	3
0	78	163	70	26.35	2	0	0	1	1	0	0	0	0	0	0	0	0		117	39	ckd-epi	3.5	np	npr	0	35	32	g	1	uni	211	133	21	218	c	19	0		0	0	0		0	0		0	0	crcc	4
0	71	162	66	25.15	1	0	0	0	0	0	0	0	0	0	0	0	0		90	56	ckd-epi	3	nt	ntr	0	47		g	1	uni	220	121	NA	248	NA	NA	50		0	0	0		0	0		0	0	crcc	2
1	63	175	63	20.57	2	0	0	0	1	0	0	0	0	0	0	0	0	0	112	59	ckd-epi	3	np	npr	0	15	20	d	1	uni	186	124	17	223	c	13	200		0	0	0		0	0		0	0	ccr-chromo	3
1	74	174	117	38.65	3	0	0	1	1	0	0	0	0	0	0	0	0	0	109	57	ckd-epi	3	nt	ntl	1	72	70	g	1	uni	408	152	NA	154	NA	NA	350		0	0	1	3	0	0		0	0	crcc	3
1	79	170	70	24.22	1	0	0	0	1	0	0	0	0	0	0	0	0	0	117	51	ckd-epi	3	nt	nto	0	105	115	g	1	uni	170	138	NA	240	NA	NA	1100		0	0	0		0	0		0		crcc	3
1	54	185	94	27.47	2	1	0	0	1	0	0	0	0	0	0	0	0	0	169	39	ckd-epi	3.5	np	npr	0	20	25	g	1	uni	325	266	0		0	0			0	0	0		0	0		0	0	ctp	2
1	71	178	75	23.67	3	0	0	0	1	0	0	0	0	0	0	0	0	0	126	49	ckd-epi	3	nt	nto	0	48	36	d	1	uni			NA		NA	NA			2	0	0		0	0		0	0	crcc	4
0	67	168	85	30.12	3	0	0	1	1	1	1	1	0	1	0	0	0	0	91	56	ckd-epi	3	np	npr	0	21	30	d	1	uni	279	205	22	205	c				1	0	1	3	0	0		0		crcc
0	86	158	64	25.64	2	0	0	0	0	0	0	0	0	0	0	0	0	0	85	59	ckd-epi	3	nt	nto	0	80	90	g	1	uni	162	134	NA	128	NA	NA	300		0	0	0		0	0		0	2	crcc	4
1	83	169	93	32.56	3	0	0	0	1	0	0	0	0	0	0	0	0	1	188	28	ckd-epi	4	nt	ntl	0	50	25	d	1	uni	204	148	NA	156	NA	NA	150		0	0	0		0	0		0	0	crcc	3
1	64	165	104	38.2	2	1	0	1	1	0	0	0	0	0	0	0	0	1	125	52	ckd-epi	3	np	npr	0	20	27	g	1	uni	294	240	29		c	20	100		0	0	0		0	0		0	0	crcc	3
1	77	168	85	30.12	2	0	0	1	0	0	0	0	0	0	0	0	0	0	141	41	ckd-epi	3.5	nt	nto	0	20	30	d	1	uni	345	281	NA	341	NA	NA	50		0	0	0		0	1	2	0	0	crcc	3
1	67	167	100	35.87	2	0	0	1	1	0	0	0	0	sas	1	0	0	0	114	57	mdrd	3	nt	ntr	0	50	74	d	1	uni	255	195	NA	220	NA	NA	100		0	0	0		0	1	3	1	0	onco
1	75	178	73	23.04	2	0	0	0	1	0	0	0	0	0	0	0	0	0	122	49	ckd-epi	3	nt	ntr	0	65	70	g	1	uni	239	176	NA	196	NA	NA	100		0	0	0		0	0		0	0	crcc	3
1	68	178	71	22.41	2	0	0	0	0	0	0	0	0	sas	1	0	0	0	111	58	ckd-epi	3	nt	ntr	0	65	70	d	1	uni	239	181	NA	230	NA	NA	150		0	0	0		0	0		0	0	crcc	3
0	44	162	59	25.56	1	0	0	0	0	0	0	0	0	0	0	0	1	1	89	68	ckd-epi	2	np	npr	0	50	22	d	4	uni	344	285	26	275	c	14	850		2	0	0		0	0		0	1	crcc	3
1	76	185	66	19.28	2	0	0	1	1	0	0	1	0	1	0	0	0	1	123	49	ckd-epi	3	np	npo	0	75	52	g	1	uni	191	129	NA	292	NA	NA	300		2	0	0		0	0		0	0	crcc	4
1	71	174	88	29.07	2	0	0	0	1	0	0	0	0	0	0	0	0	0	157	40	mdrd	3.5	np	npr	0	25	22	d	1	uni		273	31	217	c	24			0	0	0		0	0		0	0	ctp	3
0	76	163	69	25.97	2	0	0	0	1	0	0	0	0	0	0	0	0	0	94	51	ckd-epi	3	nt	nto	0	28		g	1	uni	340	293	NA	340	NA	NA			0	0	0		0	0		0	0	crcc
1	66	164	75	27.89	1	0	0	0	0	0	0	0	0	0	0	0	0	1	122	53	ckd-epi	3	np	npr	0	27	26	d	1	uni	267	220	26	223	c	23	200		0	0	0		2	1	4	0	0	crcc	2
1	69	170	98	33.91	2	0	0	1	1	0	1	0	0	1	0	0	0	0	136	47	ckd-epi	3	np	npo	0	40	33	g	1	uni	209	165	12	247	c	11	100		0	0	0		0	0		0	0	crcc	4
1	70	184	100	25.56	2	1	0	0	1	0	0	0	0	0	0	0	1	1	87	77	ckd-epi	2	np	npo	0	65	70	g	1	uni	292	245	15	241	c	13	900		0	0	0		0	1	2	0	0	crcc	2
0	74	157	109	44.22	3	0	0	0	1	0	0	0	0	0	0	0	0	0	100	48	ckd-epi	3	np	npr	0	29	22	d	1	uni	206	160		202	c	17	250		0	0	0		0	0		0	0	crcc	3
1	80	170	73	25.26	3	0	0	0	0	0	0	0	0	0	0	1	0	1	136	42	ckd-epi	3.5	nt	nto	0	55	50	d	1	uni	285	183	NA	316	NA	NA	480		0	0	0		0	0		0	0	crcc	3
0	78	158	52	20.83	3	0	0	0	1	0	0	1	1	1	0	0	0	0	90	53	ckd-epi	3	nt	nto	0	30	40	d	1	uni	329	174	NA	312	NA	NA	400		2	0	0		0	0		0	0	crcc	4
1	59	162	60	25.56	1	1	0	0	0	0	0	0	0	0	0	0	1	1	172	36	ckd-epi	3.5	np	npr	0		23	g	1	uni	217	174	11	278	c	10	0		0	0	0		0	0		0	0	ctp	3
1	67	172	76	25.69	2	1	0	0	0	0	0	1	0	1	0	0	0	1	160	38	ckd-epi	3.5	nt	ntl	0	12		g	1	uni	288	234	NA		NA	NA	170		2	0	0		4	1	2	0	0	cuhgi
1	76	173	80	26.73	2	0	0	0	1	0	0	0	0	0	0	0	0	0	122	49	ckd-epi	3	nt	nto	0	62	80	d	1	uni	241	210	NA	245	NA	NA	1200		2	0	0		0	0		0	0	crcc	3
1	68	175	98	25.56	2	0	0	0	1	0	0	1	0	1	0	0	1	1	124	51	ckd-epi	3	np	npr	0	22	22	d	1	uni	305	262	19	241	c	15	200		0	0	0		0	0		0	0	crcc	2
1	68	163	105	39.52	3	0	0	0	1	1	0	0	0	ic	0	0	0	1	131	48	ckd-epi	3	np	npo	0	55	65	d	1	bi	240	179	26		c	25	500		0	0	0		0	1	2	0	0	crcc	3
1	68	163	105	39.52	3	0	0	0	1	1	0	0	0	ic	0	0	0	1	143	43	ckd-epi	3.5	np	npo	0	35	25	g	1	uni	181	98	12		c	11	0		0	0	0		0	1	3	1	0	crcc	3
1	50	187	134	38.32	2	0	0	1	1	0	0	0	0	sas	1	0	0	0	125	56	mdrd	3	np	npo	0	55	65	g	2	bi	297	245	23	50	c	24	600		0	0	0		3	1	3	1	0	onco
1	62	175	82	26.78	2	0	0	0	1	0	0	0	0	0	0	0	0	1	135	48	ckd-epi	3	np	npo	0	30	40	d	1	uni	209	159	15	260	c	15	250		0	0	0		2	1	3	1	0	crcc	3
1	77	170	90	25.56	2	0	0	0	1	0	0	0	0	0	0	0	1	1	133	48	mdrd	3	np	npo	0	35	40	d	1	uni	290	172	37	260	c	21	1250		0	0	0		0	1	2	0	0	crcc	2
1	69	186	112	25.56	3	0	0	0	1	0	0	0	0	sas	1	0	1	1	126	49	ckd-epi	3	np	npo	0	24	25	d	1	uni	314	266	10	260	c	7	500		0	0	0		0	1	4	0	0	crcc	3
1	76	168	80	28.35	2	0	0	0	1	0	0	0	0	0	0	0	0	0	124	48	ckd-epi	3	np	npo	0	30	30	d	1	uni	283	192	15		c	11	260		0	0	0		1	1	3	1	0	crcc	3
1	81	162	60	22.86		0	0	0	1	0	0	0	0	0	0	0	0	0	197	27	ckd-epi	4	np	npo	0	65	60	d	1	uni					c	8			0	0	0		0	1	4	0	0	crcc	3
0	76	156	78	32.06	3	0	0	1	1	0	0	0	0	0	0	0	0	0	132	34	ckd-epi	3.5	nt	nto	0	50	140	g	1	uni			NA		NA	NA	150		2	0	0		0	1	4	0		abces
0	76	160	75	29.3		0	0	0	1	0	0	0	0	0	0	0	0	0	85	58	ckd-epi	3	np	npr	0	17	17	d	1	uni				213	c	18			0	0	0		0	0		0	1	onco
1	61	180	111	34.26		0	0	1	1	0	0	1	0	1	1	0	0	1	300	20	mdrd	4	np	npo	0	95	92	d	1	uni					c	19			4	0	0		0	1	4	0	0	crcc	3
0	66	165	72	26.45		0	0	0	1	0	0	0	0	0	0	0	0	1	192	24	mdrd	4	nt	ntl	1	25	15	d	1	uni			NA	281	NA	NA			0	0	1	3	0	1	2	0	1	cuhgi
1	81	170	74	25.61		0	0	1	1	0	0	1	0	1	0	0	0	1	196	27	ckd-epi	4	np	npo	0	42	54	d	1	uni					c	16			0	0	0		0	1	4	0	1	crcc	4
0	85	160	55	21.48		0	0	0	1	0	0	0	0	0	0	0	0	0	98	45	ckd-epi	3	np	npo	0	65	70	g	1	uni				102	c	16			0	0	0		0	1	2	0	0	crcc	2
1	74	178	80	25.25	2	0	0	0	0	1	0	0	0	ic	0	0	0	1	167	34	ckd-epi	3.5	np	npo	0	25	30	d	1	uni					c	8			0	0	0		0	0		0	0	onco
1	62	172	73	24.68	2	0	0	0	1	0	0	0	0	0	0	0	0	1	133	49	ckd-epi	3	nt	ntl	0	65	80	d	2	uni			NA	172	NA	NA			0	0	0		0	0		0	0	crcc	2
1	79	167	76	27.25	2	0	0	0	1	0	0	0	0	0	0	0	0	1	117	52	mdrd	3	np	npo	0	31	36	g	1	uni				137	c	18			0	0	0		0	1	2	0	0	ctp	3
1	50	165	85	31.22	3	1	0	1	1	0	0	0	0	0	0	0	0	1	335	17	mdrd	4	np	npo	0	50	60	d	1	uni	211	164	14		c	14	190		0	0	0		0	1	3	1	0	ctp	2
0	48	168	62	21.98	2	0	0	0	0	0	0	0	0	0	0	0	0	0	88	59	mdrd	3	np	npo	0	30	35	g	1	uni	243	171	18		c	15	60		0	0	0		0	0		0	0	crcc	2
1	66	182	82	24.76		0	0	1	1	0	0	0	0	0	0	0	0	0	130	51	mdrd	3	np	npr	0	15	20	g	1	uni			0		0	0			0	0	0		0	0		0	0	crcc	3
1	67	171	74	25.65		0	0	0	1	0	0	0	0	0	0	0	0	0	152	40	ckd-epi	3.5	np	npo	0	85	70	g	1	uni					c	13	1400		3	0	0		0	0		0	0	crcc	3
1	68	168	80	28.34		0	0	1	0	0	0	1	0	1	0	0	0	0	124	51	ckd-epi	3	np	npr	0	35	35	g	1	uni				180	c	36		300	0	0	0		0	0		0	1	onco
0	84	155	68	25.56		1	0	0	1	0	0	0	0	0	0	0	1	1	89	56	mdrd	3	np	npo	0	50		g	1	uni				109	c	19			0	0	0		0	1	4	0	0	crcc	2
1	77	157	62	25.15		0	0	0	0	0	0	0	0	0	0	0	0	0	109	56	ckd-epi	3	nt	nto	0	34	45	d	1	uni			NA	132	NA	NA			0	0	0		0	0		0	0	ctp	4
0	72	165	72	26.45		0	0	0	0	1	0	0	0	ic	0	0	0	0	95	53	mdrd	3	np	npo	0	54	50	d	1	uni					c	23			0	0	0		0	0		0	0	onco
1	53	178	85	25.56	2	0	0	0	0	0	0	0	0	0	0	0	1	0	93	74	mdrd	2	np	npo	0	13	17	d	1	uni	398	338	9		c	8	1020		2	0	0		0	0		0	0	crcc	2
0	82	166	68	24.68		0	0	1	1	0	0	0	0	0	0	0	0	0	95	52	mdrd	3	nt	ntl	0	55	80	g	1	uni	233	169	NA		NA	NA	50		0	0	0		0	0		0	0	crcc	2
0	62	151	58	25.44	2	1	0	0	1	0	0	0	0	0	0	0	0	0	92	54	mdrd	3	np	npr	0	12	14	g	1	uni					c	17			0	0	0		0	0		0	0	crcc	2
1	67	175	96	31.35	3	1	0	0	1	0	0	0	0	sas	1	0	0	1	183	32	mdrd	3.5	np	npo	0	40	35	g	1	uni	217	136	19		c	15	160		0	0	0		0	0		0	0	crcc	2
[truncated: 39 more columns]
